# Supplementary material for: A novel method for gathering and prioritizing disease candidate genes based on construction of a set of disease-related MeSH® terms
Source: BMC Bioinformatics. 2014 Jun 10;15:179. doi: 10.1186/1471-2105-15-179 (PMC4068192; doi:10.1186/1471-2105-15-179)
Supplement: Additional file 1 — A list of 1101 pain candidate genes prioritized by our method. [file 1471-2105-15-179-S1.xls]

## Sheet: Table S1
A list of 1101 pain candidate genes prioritized by our method.
Rank	Score	Gene	Description
1	140.918	Trpv1	transient receptor potential cation channel, subfamily V, member 1
2	81.889	Oprm1	opioid receptor, mu 1
3	55.042	Trpa1	transient receptor potential cation channel, subfamily A, member 1
4	39.558	Tacr1	tachykinin receptor 1
5	38.778	Comt	catechol-O-methyltransferase
6	31.041	P2rx3	purinergic receptor P2X, ligand-gated ion channel, 3
7	30.958	Bdnf	brain-derived neurotrophic factor
8	27.583	Scn9a	sodium channel, voltage-gated, type IX, alpha
9	27.479	Ptgs2	prostaglandin-endoperoxide synthase 2
10	26.327	Cnr1	cannabinoid receptor 1 (brain)
11	23.67	Ngf	nerve growth factor (beta polypeptide)
12	23.489	Tnf	tumor necrosis factor
13	23.302	Asic3	acid-sensing (proton-gated) ion channel 3
14	23.092	Scn10a	sodium channel, voltage-gated, type X, alpha subunit
15	22.973	Tac1	tachykinin, precursor 1
16	20.583	Fos	FBJ osteosarcoma oncogene
17	19.833	Gal	galanin/GMAP prepropeptide
18	19.717	Calca	calcitonin-related polypeptide alpha
19	19.413	Il6	interleukin 6
20	19.06	Grin1	glutamate receptor, ionotropic, N-methyl D-aspartate 1
21	19.05	Il1b	interleukin 1 beta
22	18.417	Oprd1	opioid receptor, delta 1
22	18.417	Nos1	nitric oxide synthase 1, neuronal
24	16.833	Bdkrb1	bradykinin receptor B1
25	16.26	Grin2b	glutamate receptor, ionotropic, N-methyl D-aspartate 2B
26	15.717	Slc6a4	solute carrier family 6 (neurotransmitter transporter, serotonin), member 4
27	15.686	Oprk1	opioid receptor, kappa 1
28	14.726	Pomc	proopiomelanocortin
29	14.075	F2rl1	coagulation factor II (thrombin) receptor-like 1
30	13.973	Trpv4	transient receptor potential cation channel, subfamily V, member 4
31	13.325	Mapk3	mitogen activated protein kinase 3
32	12.924	Npy	neuropeptide Y
33	12.833	Oprl1	opiate receptor-like 1
33	12.833	Mapk14	mitogen activated protein kinase 14
35	12.7	Cacna1b	calcium channel, voltage-dependent, N type, alpha 1B subunit
36	12.417	Grm5	glutamate receptor, metabotropic 5
37	12	Cnr2	cannabinoid receptor 2 (macrophage)
38	11.833	Pnoc	prepronociceptin
39	11.71	Htr2a	5-hydroxytryptamine (serotonin) receptor 2A, G protein-coupled
40	11.333	Oxt	oxytocin/neurophysin 1 prepropeptide
41	11.173	Ntrk1	neurotrophic tyrosine kinase, receptor, type 1
42	11.097	Trpm8	transient receptor potential cation channel, subfamily M, member 8
43	11.021	Gch1	GTP cyclohydrolase 1
44	10.917	Ptgs1	prostaglandin-endoperoxide synthase 1
45	10.833	Edn1	endothelin 1
46	10.572	Tnfrsf1a	tumor necrosis factor receptor superfamily, member 1a
47	10.029	Ccl2	chemokine (C-C motif) ligand 2
48	10	CYP2D6	cytochrome P450, family 2, subfamily D, polypeptide 6
49	9.41	Adra2a	adrenoceptor alpha 2A
50	9.333	Adora2a	adenosine A2a receptor
51	9.283	Htr3a	5-hydroxytryptamine (serotonin) receptor 3A, ionotropic
52	9.269	Prkcg	protein kinase C, gamma
53	8.667	Bdkrb2	bradykinin receptor B2
54	8.611	Prkce	protein kinase C, epsilon
55	8.583	Camk2a	calcium/calmodulin-dependent protein kinase II alpha
56	8.477	Htr1a	5-hydroxytryptamine (serotonin) receptor 1A, G protein-coupled
57	8.375	Ngfr	nerve growth factor receptor
58	8.231	Asic1	acid-sensing (proton-gated) ion channel 1
59	8.167	Cacna1h	calcium channel, voltage-dependent, T type, alpha 1H subunit
59	8.167	P2rx4	purinergic receptor P2X, ligand-gated ion channel 4
61	7.861	Faah	fatty acid amide hydrolase
62	7.833	Gria1	glutamate receptor, ionotropic, AMPA 1
63	7.76	Grin2a	glutamate receptor, ionotropic, N-methyl D-aspartate 2A
64	7.613	Scn11a	sodium channel, voltage-gated, type XI, alpha subunit
65	7.576	Crh	corticotropin releasing hormone
66	7.5	Cx3cr1	chemokine (C-X3-C motif) receptor 1
67	7.417	Adora1	adenosine A1 receptor
68	7.394	Pdyn	prodynorphin
69	7.322	Tnfrsf1b	tumor necrosis factor receptor superfamily, member 1b
70	7	Ntsr1	neurotensin receptor 1
70	7	Cckbr	cholecystokinin B receptor
72	6.833	P2rx7	purinergic receptor P2X, ligand-gated ion channel, 7
73	6.75	Arrb2	arrestin, beta 2
74	6.654	Nos2	nitric oxide synthase 2, inducible
75	6.546	Ntrk2	neurotrophic tyrosine kinase, receptor, type 2
76	6.5	Tlr4	toll-like receptor 4
77	6.492	Mapk1	mitogen activated protein kinase 1
78	6.476	Nfkb1	nuclear factor of kappa light polypeptide gene enhancer in B-cells 1
79	6.444	Il1rn	interleukin 1 receptor antagonist
80	6.417	Grm1	glutamate receptor, metabotropic 1
81	6.333	Gabbr1	gamma-aminobutyric acid (GABA) B receptor 1
81	6.333	Abcb1a	ATP-binding cassette, sub-family B (MDR/TAP), member 1A
81	6.333	Gt(ROSA)26Sor	gene trap ROSA 26, Philippe Soriano
84	6.25	Gdnf	glial cell derived neurotrophic factor
85	6.108	Mrgprd	MAS-related GPR, member D
86	6.071	Nos3	nitric oxide synthase 3, endothelial cell
87	6	Npy1r	neuropeptide Y receptor Y1
88	5.875	Creb1	cAMP responsive element binding protein 1
89	5.833	Esr1	estrogen receptor 1
90	5.743	Crhr1	corticotropin releasing hormone receptor 1
91	5.577	Drd2	dopamine receptor D2
92	5.5	Slc12a2	solute carrier family 12 (sodium/potassium/chloride transporters), member 2
93	5.333	Htr7	5-hydroxytryptamine (serotonin) receptor 7
93	5.333	Ghrl	ghrelin/obestatin prepropeptide
95	5.168	Adra1a	adrenoceptor alpha 1A
96	5.023	Trpv2	transient receptor potential cation channel, subfamily V, member 2
97	5	Galr1	galanin receptor 1
97	5	Cartpt	CART prepropeptide
97	5	Mapk8	mitogen-activated protein kinase 8
97	5	Lep	leptin
101	4.872	Il10	interleukin 10
102	4.75	P2rx2	purinergic receptor P2X, ligand-gated ion channel, 2
102	4.75	Ptger1	prostaglandin E receptor 1 (subtype EP1)
104	4.583	Adrbk1	adrenergic, beta, receptor kinase 1
105	4.533	Scn3a	sodium channel, voltage-gated, type III, alpha
106	4.5	Ntsr2	neurotensin receptor 2
106	4.5	Cx3cl1	chemokine (C-X3-C motif) ligand 1
106	4.5	Hmox2	heme oxygenase (decycling) 2
106	4.5	Slc1a2	solute carrier family 1 (glial high affinity glutamate transporter), member 2
106	4.5	Vip	vasoactive intestinal peptide
106	4.5	Adcyap1	adenylate cyclase activating polypeptide 1
106	4.5	Ccr2	chemokine (C-C motif) receptor 2
106	4.5	Mecp2	methyl CpG binding protein 2
114	4.25	Slc17a6	solute carrier family 17 (sodium-dependent inorganic phosphate cotransporter), member 6
114	4.25	Vegfa	vascular endothelial growth factor A
116	4.167	Sigmar1	sigma non-opioid intracellular receptor 1
116	4.167	Kcnj6	potassium inwardly-rectifying channel, subfamily J, member 6
118	4.143	Hrh1	histamine receptor H1
119	4.083	Igf1	insulin-like growth factor 1
120	4	Kcnip3	Kv channel interacting protein 3, calsenilin
120	4	Kcnk2	potassium channel, subfamily K, member 2
120	4	Homer1	homer homolog 1 (Drosophila)
120	4	Gabrb3	gamma-aminobutyric acid (GABA) A receptor, beta 3
120	4	Mme	membrane metallo-endopeptidase
120	4	Cckar	cholecystokinin A receptor
120	4	Ednrb	endothelin receptor type B
120	4	Avp	arginine vasopressin
120	4	Drd3	dopamine receptor D3
120	4	Esr2	estrogen receptor 2 (ER beta)
130	3.893	Kit	kit oncogene
131	3.833	Cacna2d1	calcium channel, voltage-dependent, alpha2/delta subunit 1
131	3.833	Plat	plasminogen activator, tissue
133	3.75	Ptger3	prostaglandin E receptor 3 (subtype EP3)
134	3.7	Cacna1a	calcium channel, voltage-dependent, P/Q type, alpha 1A subunit
135	3.667	F2rl3	coagulation factor II (thrombin) receptor-like 3
136	3.643	Slc12a5	solute carrier family 12 (potassium-chloride transporter), member 5
137	3.591	Adrb2	adrenoceptor beta 2, surface
138	3.583	Mtor	mechanistic target of rapamycin (serine/threonine kinase)
139	3.577	Cck	cholecystokinin
140	3.565	Il1a	interleukin 1 alpha
141	3.5	Artn	artemin
141	3.5	Galr2	galanin receptor 2
141	3.5	Cacna1g	calcium channel, voltage-dependent, T type, alpha 1G subunit
141	3.5	Ptges	prostaglandin E synthase
141	3.5	Drd1a	dopamine receptor D1A
141	3.5	Htr2c	5-hydroxytryptamine (serotonin) receptor 2C, G protein-coupled
141	3.5	Aqp4	aquaporin 4
148	3.458	Pou4f1	POU domain, class 4, transcription factor 1
149	3.45	Mmp9	matrix metallopeptidase 9
150	3.41	Adra2c	adrenoceptor alpha 2C
151	3.396	Ifng	interferon gamma
152	3.391	Reln	reelin
153	3.379	Gfra1	GDNF family receptor alpha 1
154	3.333	Npff	neuropeptide FF-amide peptide precursor
154	3.333	Crcp	CGRP receptor component
154	3.333	Hcn2	hyperpolarization activated cyclic nucleotide-gated potassium channel 2
154	3.333	Chrna7	cholinergic receptor, nicotinic, alpha 7 (neuronal)
158	3.327	Penk	preproenkephalin
159	3.325	Grik1	glutamate receptor, ionotropic, kainate 1
160	3.25	P2ry12	purinergic receptor P2Y, G-protein coupled, 12
160	3.25	Icam1	intercellular adhesion molecule 1
162	3.242	L1cam	L1 cell adhesion molecule
163	3.233	Cdk5	cyclin-dependent kinase 5
164	3.2	Cacna1e	calcium channel, voltage-dependent, R type, alpha 1E subunit
165	3.042	F2r	coagulation factor II (thrombin) receptor
166	3.029	Mif	macrophage migration inhibitory factor
167	3.023	Trpv3	transient receptor potential cation channel, subfamily V, member 3
168	3.01	Il18	interleukin 18
169	3	Mgll	monoglyceride lipase
169	3	Ephb1	Eph receptor B1
169	3	Mc1r	melanocortin 1 receptor
169	3	P2rx1	purinergic receptor P2X, ligand-gated ion channel, 1
169	3	Chrm2	cholinergic receptor, muscarinic 2
169	3	Chrnb2	cholinergic receptor, nicotinic, beta polypeptide 2 (neuronal)
169	3	Adcyap1r1	adenylate cyclase activating polypeptide 1 receptor 1
169	3	Sstr2	somatostatin receptor 2
169	3	Ccl5	chemokine (C-C motif) ligand 5
169	3	Il6st	interleukin 6 signal transducer
169	3	Hmgb1	high mobility group box 1
169	3	Egr1	early growth response 1
169	3	Cyp19a1	cytochrome P450, family 19, subfamily a, polypeptide 1
169	3	Lepr	leptin receptor
183	2.91	Nr3c1	nuclear receptor subfamily 3, group C, member 1
184	2.882	Ret	ret proto-oncogene
185	2.867	Scn8a	sodium channel, voltage gated, type VIII, alpha subunit
186	2.783	Grin2d	glutamate receptor, ionotropic, N-methyl D-aspartate 2D
187	2.75	Plcb3	phospholipase C, beta 3
187	2.75	Aqp1	aquaporin 1
189	2.7	Scn4a	sodium channel, voltage-gated, type IV, alpha
190	2.683	Dlg4	discs, large homolog 4 (Drosophila)
191	2.667	Grpr	gastrin releasing peptide receptor
192	2.625	Pik3r1	phosphoinositide-3-kinase, regulatory subunit 1 (alpha)
193	2.591	Adcy1	adenylate cyclase 1 (brain)
194	2.533	Ptafr	platelet-activating factor receptor
194	2.533	Htr1b	5-hydroxytryptamine (serotonin) receptor 1B, G protein-coupled
196	2.5	Ptger2	prostaglandin E receptor 2 (subtype EP2)
196	2.5	Glra3	glycine receptor, alpha 3 subunit
196	2.5	Chrm4	cholinergic receptor, muscarinic 4
196	2.5	Rgs9	regulator of G-protein signaling 9
196	2.5	Efnb1	ephrin B1
196	2.5	Kcnd2	potassium voltage-gated channel, Shal-related subfamily, member 2
196	2.5	Nox1	NADPH oxidase 1
196	2.5	S1pr1	sphingosine-1-phosphate receptor 1
196	2.5	Anxa1	annexin A1
196	2.5	Gap43	growth associated protein 43
196	2.5	Prnp	prion protein
196	2.5	Vdr	vitamin D (1,25- dihydroxyvitamin D3) receptor
208	2.476	Tlr3	toll-like receptor 3
209	2.45	Ctss	cathepsin S
210	2.4	Penk-rs	preproenkephalin, related sequence
211	2.333	Ntf4	neurotrophin 4
211	2.333	Htr1d	5-hydroxytryptamine (serotonin) receptor 1D, G protein-coupled
211	2.333	P2ry1	purinergic receptor P2Y, G-protein coupled, 1
214	2.326	Prrxl1	paired related homeobox protein-like 1
215	2.325	Grik2	glutamate receptor, ionotropic, kainate 2
216	2.313	Il1r1	interleukin 1 receptor, type I
217	2.31	Uchl1	ubiquitin carboxyl-terminal esterase L1 (ubiquitin thiolesterase)
218	2.25	Rgs4	regulator of G-protein signaling 4
218	2.25	CCL3	chemokine (C-C motif) ligand 3
220	2.235	Runx1	runt related transcription factor 1
221	2.202	Gria2	glutamate receptor, ionotropic, AMPA 2
222	2.2	Cacna1d	calcium channel, voltage-dependent, L type, alpha 1D subunit
222	2.2	Rela	v-rel reticuloendotheliosis viral oncogene homolog A (avian)
224	2.167	Akap5	A kinase (PRKA) anchor protein 5
225	2.143	Hdc	histidine decarboxylase
226	2.091	Adcy5	adenylate cyclase 5
227	2.083	Acpp	acid phosphatase, prostate
227	2.083	Nrg1	neuregulin 1
229	2.077	Gabra2	gamma-aminobutyric acid (GABA-A) receptor, subunit alpha 2
230	2.03	Gfap	glial fibrillary acidic protein
231	2.029	Il4	interleukin 4
232	2	Pain1	pain 1
232	2	Plcb4	phospholipase C, beta 4
232	2	Il1	interleukin 1 complex
232	2	Kcnu1	potassium channel, subfamily U, member 1
232	2	Grm3	glutamate receptor, metabotropic 3
232	2	Lpar1	lysophosphatidic acid receptor 1
232	2	Nmu	neuromedin U
232	2	Nr2e1	nuclear receptor subfamily 2, group E, member 1
232	2	Adk	adenosine kinase
232	2	Grm8	glutamate receptor, metabotropic 8
232	2	Gnaz	guanine nucleotide binding protein, alpha z subunit
232	2	Grk6	G protein-coupled receptor kinase 6
232	2	Ano1	anoctamin 1, calcium activated chloride channel
232	2	Akap12	A kinase (PRKA) anchor protein 12
232	2	Hrh3	histamine receptor H3
232	2	Pick1	protein interacting with C kinase 1
232	2	WNK1	WNK lysine deficient protein kinase 1
232	2	Gabra6	gamma-aminobutyric acid (GABA) A receptor, alpha 6
232	2	Ephx2	epoxide hydrolase 2, cytoplasmic
232	2	Camk4	calcium/calmodulin-dependent protein kinase IV
232	2	Ednra	endothelin receptor type A
232	2	Kcna1	potassium voltage-gated channel, shaker-related subfamily, member 1
232	2	Ntf3	neurotrophin 3
232	2	Mapk7	mitogen-activated protein kinase 7
232	2	Akr1b1	aldo-keto reductase family 1, member B1 (aldose reductase)
232	2	C5	complement component 5
232	2	Rtn4	reticulon 4
232	2	Stx1a	syntaxin 1A (brain)
232	2	Ifngr1	interferon gamma receptor 1
232	2	Lgals1	lectin, galactoside-binding, soluble, 1
232	2	Casp1	caspase 1
232	2	Cst3	cystatin C
232	2	Lif	leukemia inhibitory factor
232	2	Mc4r	melanocortin 4 receptor
232	2	Adm	adrenomedullin
232	2	HSPB1	heat shock 27kDa protein 1
232	2	Ucp2	uncoupling protein 2 (mitochondrial, proton carrier)
232	2	Prl	prolactin
232	2	Adrb1	adrenoceptor beta 1
232	2	Shc1	src homology 2 domain-containing transforming protein C1
232	2	Prkcz	protein kinase C, zeta
232	2	Ikbkb	inhibitor of kappaB kinase beta
232	2	Myd88	myeloid differentiation primary response gene 88
232	2	Rac1	ras-related C3 botulinum toxin substrate 1
232	2	Apoe	apolipoprotein E
232	2	CRP	C-reactive protein, pentraxin-related
232	2	DMD	dystrophin
279	1.944	Prkaca	protein kinase, cAMP-dependent, catalytic, alpha
280	1.879	Gfra2	GDNF family receptor alpha 2
281	1.867	Hbb	hemoglobin beta chain complex
282	1.842	Prkg1	protein kinase, cGMP-dependent, type I
283	1.833	Ramp1	receptor (G protein-coupled) activity modifying protein 1
283	1.833	Slc6a2	solute carrier family 6 (neurotransmitter transporter, noradrenalin), member 2
283	1.833	Chrna4	cholinergic receptor, nicotinic, alpha 4 (neuronal)
283	1.833	Cd14	CD14 antigen
287	1.775	Casp3	caspase 3
288	1.75	Ptgfr	prostaglandin F receptor
288	1.75	Ccr1	chemokine (C-C motif) receptor 1
288	1.75	Akt1	v-akt murine thymoma viral oncogene homolog 1
291	1.689	Accn1	amiloride-sensitive cation channel 1, neuronal (degenerin)
292	1.686	Nefh	neurofilament, heavy polypeptide
293	1.667	Kcnj9	potassium inwardly-rectifying channel, subfamily J, member 9
293	1.667	Th	tyrosine hydroxylase
295	1.625	App	amyloid beta (A4) precursor protein
296	1.591	Adcy8	adenylate cyclase 8 (brain)
297	1.583	UGT2B7	UDP glucuronosyltransferase 2 family, polypeptide B7
297	1.583	Prok2	prokineticin 2
297	1.583	Fmr1	fragile X mental retardation syndrome 1
300	1.577	S100b	S100 calcium binding protein B
301	1.529	Il6r	interleukin 6 receptor
302	1.5	Nmur2	neuromedin U receptor 2
302	1.5	Grm2	glutamate receptor, metabotropic 2
302	1.5	Scn2b	sodium channel, voltage-gated, type II, beta
302	1.5	Ptgir	prostaglandin I receptor (IP)
302	1.5	Slc30a3	solute carrier family 30 (zinc transporter), member 3
302	1.5	Cacnb3	calcium channel, voltage-dependent, beta 3 subunit
302	1.5	P2ry2	purinergic receptor P2Y, G-protein coupled, 2
302	1.5	Tacr3	tachykinin receptor 3
302	1.5	MUC16	mucin 16, cell surface associated
302	1.5	Nts	neurotensin
302	1.5	Nppc	natriuretic peptide type C
302	1.5	Enpp2	ectonucleotide pyrophosphatase/phosphodiesterase 2
302	1.5	Efnb2	ephrin B2
302	1.5	Ucn	urocortin
302	1.5	Aif1	allograft inflammatory factor 1
302	1.5	Cast	calpastatin
302	1.5	Gnao1	guanine nucleotide binding protein (G protein), alpha activating activity polypeptide O
302	1.5	Chrna5	cholinergic receptor, nicotinic, alpha 5 (neuronal)
302	1.5	C5ar1	complement component 5a receptor 1
302	1.5	Kiss1	KiSS-1 metastasis-suppressor
302	1.5	Cxcl1	chemokine (C-X-C motif) ligand 1 (melanoma growth stimulating activity, alpha)
302	1.5	Gad2	glutamate decarboxylase 2
302	1.5	Hcrt	hypocretin
302	1.5	Cyp11a1	cytochrome P450, family 11, subfamily a, polypeptide 1
302	1.5	Slc9a1	solute carrier family 9, subfamily A (NHE1, cation proton antiporter 1), member 1
302	1.5	Pla2g4a	phospholipase A2, group IVA (cytosolic, calcium-dependent)
302	1.5	Epo	erythropoietin
302	1.5	Ncam1	neural cell adhesion molecule 1
302	1.5	TNFSF11	tumor necrosis factor (ligand) superfamily, member 11
302	1.5	CXCL12	chemokine (C-X-C motif) ligand 12
302	1.5	Ppara	peroxisome proliferator activated receptor alpha
302	1.5	Ctnnb1	catenin (cadherin associated protein), beta 1
302	1.5	Hmox1	heme oxygenase (decycling) 1
302	1.5	Pparg	peroxisome proliferator-activated receptor gamma
302	1.5	Stat3	signal transducer and activator of transcription 3 (acute-phase response factor)
302	1.5	Tlr2	toll-like receptor 2
338	1.476	Dlg2	discs, large homolog 2 (Drosophila)
338	1.476	Osm	oncostatin M
340	1.45	Ctsb	cathepsin B
340	1.45	Pik3cg	phosphatidylinositol-4,5-bisphosphate 3-kinase, catalytic subunit gamma
340	1.45	Src	v-src sarcoma (Schmidt-Ruppin A-2) viral oncogene homolog (avian)
343	1.433	Itpr1	inositol 1,4,5-trisphosphate receptor 1
344	1.367	Cacna1c	calcium channel, voltage-dependent, L type, alpha 1C subunit
345	1.343	Ntrk3	neurotrophic tyrosine kinase, receptor, type 3
346	1.333	Mycbp2	MYC binding protein 2, E3 ubiquitin protein ligase
346	1.333	Pde10a	phosphodiesterase 10A
346	1.333	Oxtr	oxytocin receptor
346	1.333	Crhr2	corticotropin releasing hormone receptor 2
346	1.333	Abcc4	ATP-binding cassette, sub-family C (CFTR/MRP), member 4
346	1.333	Tspo	translocator protein
346	1.333	Pcsk2	proprotein convertase subtilisin/kexin type 2
346	1.333	Cdk5r1	cyclin-dependent kinase 5, regulatory subunit 1 (p35)
346	1.333	Pcsk1	proprotein convertase subtilisin/kexin type 1
346	1.333	MEFV	Mediterranean fever
346	1.333	Ryr1	ryanodine receptor 1 (skeletal)
346	1.333	Plau	plasminogen activator, urokinase
346	1.333	Prkca	protein kinase C, alpha
359	1.329	Mrgprx3	MAS-related GPR, member X3
360	1.283	Mrgprx1	MAS-related GPR, member X1
361	1.277	Tac2	tachykinin 2
362	1.25	Lxn	latexin
362	1.25	Prokr1	prokineticin receptor 1
362	1.25	Dbh	dopamine beta hydroxylase
365	1.243	SERPINA6	serpin peptidase inhibitor, clade A (alpha-1 antiproteinase, antitrypsin), member 6
366	1.2	Tacr2	tachykinin receptor 2
366	1.2	Scn2a1	sodium channel, voltage-gated, type II, alpha 1
366	1.2	Ghr	growth hormone receptor
366	1.2	Fgfr1	Fibroblast growth factor receptor 1
366	1.2	Fyn	Fyn proto-oncogene
371	1.167	Htr4	5-hydroxytryptamine (serotonin) receptor 4, G protein-coupled
371	1.167	Gcg	glucagon
373	1.159	Lmx1b	LIM homeobox transcription factor 1 beta
374	1.143	Hrh2	histamine receptor H2
375	1.125	Gria4	glutamate receptor, ionotropic, AMPA 4
376	1.111	Insr	insulin receptor
377	1.083	IGFBP3	insulin-like growth factor binding protein 3
378	1.077	Chrm1	cholinergic receptor, muscarinic 1, CNS
379	1.059	Sema3a	sema domain, immunoglobulin domain (Ig), short basic domain, secreted, (semaphorin) 3A
380	1.045	Gfra3	glial cell line derived neurotrophic factor family receptor alpha 3
381	1.042	Gucy1b3	guanylate cyclase 1, soluble, beta 3
381	1.042	Gucy1a3	guanylate cyclase 1, soluble, alpha 3
383	1.033	Mrgpre	MAS-related GPR, member E
384	1.03	Emx1	empty spiracles homeobox 1
384	1.03	Epha4	Eph receptor A4
384	1.03	Plp1	proteolipid protein (myelin) 1
387	1.029	IL16	interleukin 16
387	1.029	Il12b	interleukin 12B
387	1.029	IL2	interleukin 2
390	1.023	Mcoln3	mucolipin 3
390	1.023	Trpm2	transient receptor potential cation channel, subfamily M, member 2
392	1.006	IL8	interleukin 8
393	1	Siafq1	stress induced analgesia, female specific, QTL1
393	1	Shank1	SH3 and multiple ankyrin repeat domains 1
393	1	PKI55	DKFZp434H1419
393	1	Dclk1	doublecortin-like kinase 1
393	1	Kcnd3	potassium voltage-gated channel, Shal-related subfamily, member 3
393	1	KCNS1	potassium voltage-gated channel, delayed-rectifier, subfamily S, member 1
393	1	TRNK	tRNA
393	1	Zdhhc23	zinc finger, DHHC-type containing 23
393	1	Npb	neuropeptide B
393	1	FRAXA	fragile site, folic acid type, rare, fra(X)(q27.3) A (macroorchidism, mental retardation)
393	1	Tac4	tachykinin 4 (hemokinin)
393	1	Myg1	melanocyte proliferating gene 1
393	1	Qrfp	pyroglutamylated RFamide peptide
393	1	Eral1	Era (G-protein)-like 1 (E. coli)
393	1	Ppp1r14c	protein phosphatase 1, regulatory (inhibitor) subunit 14c
393	1	Adam11	a disintegrin and metallopeptidase domain 11
393	1	Itgad	integrin, alpha D
393	1	Kcnmb2	potassium large conductance calcium-activated channel, subfamily M, beta member 2
393	1	Prlhr	prolactin releasing hormone receptor
393	1	Bloc1s2	biogenesis of lysosomal organelles complex-1, subunit 2
393	1	Hk1	hexokinase 1
393	1	GALP	galanin-like peptide
393	1	Slco1a2	solute carrier organic anion transporter family, member 1A2
393	1	Slurp1	secreted Ly6/Plaur domain containing 1
393	1	Stard13	StAR-related lipid transfer (START) domain containing 13
393	1	Nmbr	neuromedin B receptor
393	1	Ece2	endothelin converting enzyme 2
393	1	Nptx1	neuronal pentraxin I
393	1	Gpr3	G-protein coupled receptor 3
393	1	Mir143	microRNA 143
393	1	Mmp24	matrix metallopeptidase 24
393	1	Gpr55	G protein-coupled receptor 55
393	1	Pak7	p21 protein (Cdc42/Rac)-activated kinase 7
393	1	Plcl1	phospholipase C-like 1
393	1	Slc8a2	solute carrier family 8 (sodium/calcium exchanger), member 2
393	1	Pde8a	phosphodiesterase 8A
393	1	D0H4S114	DNA segment, human D4S114
393	1	Tas1r2	taste receptor, type 1, member 2
393	1	Clcn6	chloride channel 6
393	1	Nbl1	neuroblastoma, suppression of tumorigenicity 1
393	1	Atp1b3	ATPase, Na+/K+ transporting, beta 3 polypeptide
393	1	PRSS2	protease, serine, 2 (trypsin 2)
393	1	Syngap1	synaptic Ras GTPase activating protein 1 homolog (rat)
393	1	Glra2	glycine receptor, alpha 2 subunit
393	1	Kcnk1	potassium channel, subfamily K, member 1
393	1	Ptn	pleiotrophin
393	1	RNASE2	ribonuclease, RNase A family, 2 (liver, eosinophil-derived neurotoxin)
393	1	Slc6a12	solute carrier family 6 (neurotransmitter transporter, betaine/GABA), member 12
393	1	Bambi	BMP and activin membrane-bound inhibitor, homolog (Xenopus laevis)
393	1	Ffar1	free fatty acid receptor 1
393	1	Fgf12	fibroblast growth factor 12
393	1	Scn3b	sodium channel, voltage-gated, type III, beta
393	1	Kif1a	kinesin family member 1A
393	1	Slc17a8	solute carrier family 17 (sodium-dependent inorganic phosphate cotransporter), member 8
393	1	Npepps	aminopeptidase puromycin sensitive
393	1	Nlgn2	neuroligin 2
393	1	PHKA1	phosphorylase kinase, alpha 1 (muscle)
393	1	Slc6a5	solute carrier family 6 (neurotransmitter transporter, glycine), member 5
393	1	Spred1	sprouty protein with EVH-1 domain 1, related sequence
393	1	THBS4	thrombospondin 4
393	1	Nnat	neuronatin
393	1	Gabrr1	gamma-aminobutyric acid (GABA) C receptor, subunit rho 1
393	1	Slc12a6	solute carrier family 12, member 6
393	1	SLC22A12	solute carrier family 22 (organic anion/urate transporter), member 12
393	1	Mdk	midkine
393	1	Htr5a	5-hydroxytryptamine (serotonin) receptor 5A, G protein-coupled
393	1	Tank	TRAF family member-associated NFKB activator
393	1	Stk39	serine/threonine kinase 39
393	1	Stom	stomatin
393	1	Slc15a2	solute carrier family 15 (H+/peptide transporter), member 2
393	1	Chrm5	cholinergic receptor, muscarinic 5
393	1	Ptpro	protein tyrosine phosphatase, receptor type, O
393	1	Klk8	kallikrein related-peptidase 8
393	1	Lrpprc	leucine-rich pentatricopeptide repeat containing
393	1	Sim2	single-minded homolog 2 (Drosophila)
393	1	TMSB4X	thymosin beta 4, X-linked
393	1	Kcnk9	potassium channel, subfamily K, member 9
393	1	Grm4	glutamate receptor, metabotropic 4
393	1	Npsr1	neuropeptide S receptor 1
393	1	KRT6A	keratin 6A
393	1	Ppp1r9b	protein phosphatase 1, regulatory subunit 9B
393	1	Prkar1b	protein kinase, cAMP dependent regulatory, type I beta
393	1	St8sia1	ST8 alpha-N-acetyl-neuraminide alpha-2,8-sialyltransferase 1
393	1	Arhgef12	Rho guanine nucleotide exchange factor (GEF) 12
393	1	Hrh4	histamine receptor H4
393	1	Cnga3	cyclic nucleotide gated channel alpha 3
393	1	Scn1b	sodium channel, voltage-gated, type I, beta
393	1	CDA	cytidine deaminase
393	1	PLA2G1B	phospholipase A2, group IB (pancreas)
393	1	Avpr1b	arginine vasopressin receptor 1B
393	1	Sstr4	somatostatin receptor 4
393	1	Gabrd	gamma-aminobutyric acid (GABA) A receptor, subunit delta
393	1	Ppif	peptidylprolyl isomerase F (cyclophilin F)
393	1	Slc32a1	solute carrier family 32 (GABA vesicular transporter), member 1
393	1	Sv2a	synaptic vesicle glycoprotein 2 a
393	1	Nr3c2	nuclear receptor subfamily 3, group C, member 2
393	1	Pea15a	phosphoprotein enriched in astrocytes 15A
393	1	AMPD1	adenosine monophosphate deaminase 1
393	1	Slc23a2	solute carrier family 23 (nucleobase transporters), member 2
393	1	Dst	dystonin
393	1	Sox11	SRY-box containing gene 11
393	1	Kcna4	potassium voltage-gated channel, shaker-related subfamily, member 4
393	1	Dao	D-amino acid oxidase
393	1	Grk5	G protein-coupled receptor kinase 5
393	1	Hcrtr1	hypocretin (orexin) receptor 1
393	1	Ptges3	prostaglandin E synthase 3 (cytosolic)
393	1	Ptprz1	protein tyrosine phosphatase, receptor type Z, polypeptide 1
393	1	Syn2	synapsin II
393	1	Adra1d	adrenergic receptor, alpha 1d
393	1	Bcl2l2	BCL2-like 2
393	1	Ltc4s	leukotriene C4 synthase
393	1	ANK3	ankyrin 3, node of Ranvier (ankyrin G)
393	1	Ikbke	inhibitor of kappaB kinase epsilon
393	1	Agtpbp1	ATP/GTP binding protein 1
393	1	Dnm1l	dynamin 1-like
393	1	Vipr2	vasoactive intestinal peptide receptor 2
393	1	Ptprf	protein tyrosine phosphatase, receptor type, F
393	1	Pawr	PRKC, apoptosis, WT1, regulator
393	1	Kcnq2	potassium voltage-gated channel, KQT-like subfamily, member 2
393	1	Slc6a1	solute carrier family 6 (neurotransmitter transporter, GABA), member 1
393	1	Kcnj10	potassium inwardly-rectifying channel, subfamily J, member 10
393	1	Hcn1	hyperpolarization-activated cyclic nucleotide-gated potassium channel 1
393	1	Lct	lactase
393	1	Gip	gastric inhibitory polypeptide
393	1	PPY	pancreatic polypeptide
393	1	Edn3	endothelin 3
393	1	Srd5a1	steroid 5 alpha-reductase 1
393	1	CEBPD	CCAAT/enhancer binding protein (C/EBP), delta
393	1	TPO	thyroid peroxidase
393	1	Adra1b	adrenergic receptor, alpha 1b
393	1	Adora3	adenosine A3 receptor
393	1	Gja4	gap junction protein, alpha 4
393	1	Pik3c3	phosphatidylinositol 3-kinase, catalytic subunit type 3
393	1	Rapgef3	Rap guanine nucleotide exchange factor (GEF) 3
393	1	Rps6ka3	ribosomal protein S6 kinase polypeptide 3
393	1	KIR3DL1	killer cell immunoglobulin-like receptor, three domains, long cytoplasmic tail, 1
393	1	KRT1	keratin 1
393	1	Plcb1	phospholipase C, beta 1
393	1	Cldn1	claudin 1
393	1	Pla2g2a	phospholipase A2, group IIA (platelets, synovial fluid)
393	1	TSLP	thymic stromal lymphopoietin
393	1	IL33	interleukin 33
393	1	GNAI1	guanine nucleotide binding protein (G protein), alpha inhibiting activity polypeptide 1
393	1	MAOB	monoamine oxidase B
393	1	Lyst	lysosomal trafficking regulator
393	1	Por	P450 (cytochrome) oxidoreductase
393	1	ANXA5	annexin A5
393	1	Ghsr	growth hormone secretagogue receptor
393	1	Gla	galactosidase, alpha
393	1	Ptgds	prostaglandin D2 synthase (brain)
393	1	Atf3	activating transcription factor 3
393	1	Nox4	NADPH oxidase 4
393	1	Scn1a	sodium channel, voltage-gated, type I, alpha
393	1	DCC	deleted in colorectal carcinoma
393	1	Hdac4	histone deacetylase 4
393	1	Atf4	activating transcription factor 4 (tax-responsive enhancer element B67)
393	1	Sod3	superoxide dismutase 3, extracellular
393	1	HPSE	heparanase
393	1	Pgf	placental growth factor
393	1	Mpz	myelin protein zero
393	1	Prkar1a	protein kinase, cAMP dependent regulatory, type I, alpha
393	1	BECN1	beclin 1, autophagy related
393	1	Apaf1	apoptotic peptidase activating factor 1
393	1	Nf1	neurofibromatosis 1
393	1	Alox15	arachidonate 15-lipoxygenase
393	1	Ocln	occludin
393	1	S100a9	S100 calcium binding protein A9 (calgranulin B)
393	1	Nr1h2	nuclear receptor subfamily 1, group H, member 2
393	1	Abcb1b	ATP-binding cassette, sub-family B (MDR/TAP), member 1B
393	1	Kitl	kit ligand
393	1	Ppp2ca	protein phosphatase 2, catalytic subunit, alpha isozyme
393	1	Rel	reticuloendotheliosis oncogene
393	1	Pmp22	peripheral myelin protein 22
393	1	Per1	period homolog 1 (Drosophila)
393	1	PTH	parathyroid hormone
393	1	Thbd	thrombomodulin
393	1	Tyrp1	tyrosinase-related protein 1
393	1	GH1	growth hormone 1
393	1	Clock	circadian locomotor output cycles kaput
393	1	Dpp4	dipeptidylpeptidase 4
393	1	Fgf1	fibroblast growth factor 1
393	1	Cd274	CD274 antigen
393	1	NLRP3	NLR family, pyrin domain containing 3
393	1	ITGA6	integrin, alpha 6
393	1	Per2	period homolog 2 (Drosophila)
393	1	TNC	tenascin C
393	1	Alox5	arachidonate 5-lipoxygenase
393	1	Adrb3	adrenoceptor beta 3
393	1	Sparc	secreted acidic cysteine rich glycoprotein
393	1	Lgals3	lectin, galactose binding, soluble 3
393	1	Cd86	CD86 molecule
393	1	Crebbp	CREB binding protein
393	1	Tnfrsf11b	tumor necrosis factor receptor superfamily, member 11b
393	1	BMP7	bone morphogenetic protein 7
393	1	HSPA4	heat shock 70kDa protein 4
393	1	Prkcb	protein kinase C, beta
393	1	PARK2	parkinson protein 2, E3 ubiquitin protein ligase (parkin)
393	1	TTR	transthyretin
393	1	Cyp17a1	cytochrome P450, family 17, subfamily a, polypeptide 1
393	1	Pdgfrb	platelet derived growth factor receptor, beta polypeptide
393	1	DRD4	dopamine receptor D4
393	1	Raf1	v-raf-leukemia viral oncogene 1
393	1	Tyr	tyrosinase
393	1	Hba-a2	hemoglobin alpha, adult chain 2
393	1	Cyp2e1	cytochrome P450, family 2, subfamily e, polypeptide 1
393	1	Trp63	transformation related protein 63
393	1	Acta2	actin, alpha 2, smooth muscle, aorta
393	1	Agt	angiotensinogen (serpin peptidase inhibitor, clade A, member 8)
393	1	Bcl2l1	Bcl2-like 1
393	1	C3	complement component 3
393	1	CDH1	cadherin 1, type 1, E-cadherin (epithelial)
393	1	CXCR4	chemokine (C-X-C motif) receptor 4
393	1	Egf	epidermal growth factor
393	1	Fgf2	fibroblast growth factor 2
393	1	Gja1	gap junction protein, alpha 1
393	1	Gsk3b	glycogen synthase kinase 3 beta
393	1	HGF	hepatocyte growth factor (hepapoietin A; scatter factor)
393	1	Il17a	interleukin 17A
393	1	INS	insulin
393	1	PON1	paraoxonase 1
393	1	Prkdc	protein kinase, DNA activated, catalytic polypeptide
393	1	Ptk2	PTK2 protein tyrosine kinase 2
393	1	SERPINE1	serpin peptidase inhibitor, clade E (nexin, plasminogen activator inhibitor type 1), member 1
393	1	Snca	synuclein, alpha
393	1	Spp1	secreted phosphoprotein 1
393	1	Trp53	transformation related protein 53
619	0.991	Tgfb1	transforming growth factor, beta 1
620	0.968	Slc17a7	solute carrier family 17 (sodium-dependent inorganic phosphate cotransporter), member 7
621	0.917	Mapt	microtubule-associated protein tau
622	0.833	Pth2	parathyroid hormone 2
622	0.833	Chrna10	cholinergic receptor, nicotinic, alpha 10 (neuronal)
622	0.833	Kcnj5	potassium inwardly-rectifying channel, subfamily J, member 5
622	0.833	Kcnj3	potassium inwardly-rectifying channel, subfamily J, member 3
622	0.833	Adra2b	adrenergic receptor, alpha 2b
622	0.833	Nt5e	5' nucleotidase, ecto
622	0.833	Avpr1a	arginine vasopressin receptor 1A
622	0.833	Fcgr3a	Fc fragment of IgG, low affinity IIIa, receptor
622	0.833	Erbb4	v-erb-a erythroblastic leukemia viral oncogene homolog 4 (avian)
622	0.833	Plg	plasminogen
622	0.833	Erbb2	v-erb-b2 erythroblastic leukemia viral oncogene homolog 2, neuro/glioblastoma derived oncogene homolog (avian)
633	0.75	Adrbk2	adrenergic receptor kinase, beta 2
633	0.75	CAPN2	calpain 2, (m/II) large subunit
633	0.75	MAOA	monoamine oxidase A
636	0.726	Osmr	oncostatin M receptor
636	0.726	Tlr7	toll-like receptor 7
638	0.667	Cntn1	contactin 1
639	0.665	Prph	peripherin
640	0.639	Pvalb	parvalbumin
641	0.625	Prx	periaxin
641	0.625	Gria3	glutamate receptor, ionotropic, AMPA 3
643	0.591	Gnas	GNAS complex locus
643	0.591	Ace	angiotensin I converting enzyme (peptidyl-dipeptidase A) 1
645	0.589	Ascl1	achaete-scute complex homolog 1 (Drosophila)
646	0.583	Camk2d	calcium/calmodulin-dependent protein kinase II delta
646	0.583	Lyn	v-yes-1 Yamaguchi sarcoma viral related oncogene homolog
648	0.567	Neurog2	neurogenin 2
649	0.533	Mrgprx2	MAS-related GPR, member X2
650	0.529	LTA	lymphotoxin alpha (TNF superfamily, member 1)
651	0.5	Isl1	ISL1 transcription factor, LIM/homeodomain
651	0.5	Itga3	integrin, alpha 3
651	0.5	NGFG	Nerve growth factor, gamma subunit
651	0.5	Tpnr1	thermal pain response 1
651	0.5	LOC498277	similar to Low affinity immunoglobulin gamma Fc region receptor III precursor (IgG Fc receptor III) (Fc-gamma RIII) (FcRIII)
651	0.5	LOC367017	similar to Serine/threonine-protein kinase Sgk1 (Serum/glucocorticoid-regulated kinase 1)
651	0.5	Anxrr17	Anxiety related response QTL 17
651	0.5	Ctsz	cathepsin Z
651	0.5	Anxrr16	Anxiety related response QTL 16
651	0.5	PROL1	proline rich, lacrimal 1
651	0.5	Kcnc4	potassium voltage gated channel, Shaw-related subfamily, member 4
651	0.5	Slc17a1	solute carrier family 17 (sodium phosphate), member 1
651	0.5	Vcsa1	variable coding sequence A1
651	0.5	Par2	pulmonary adenoma resistance 2
651	0.5	Stac2	SH3 and cysteine rich domain 2
651	0.5	Mir203	microRNA 203
651	0.5	Ccl22	chemokine (C-C motif) ligand 22
651	0.5	Stac	src homology three (SH3) and cysteine rich domain
651	0.5	Wfikkn2	WAP, follistatin/kazal, immunoglobulin, kunitz and netrin domain containing 2
651	0.5	Nmur1	neuromedin U receptor 1
651	0.5	Slc9a5	solute carrier family 9, subfamily A (NHE5, cation proton antiporter 5), member 5
651	0.5	D19Mit19	DNA segment, Chr 19, Massachusetts Institute of Technology 19
651	0.5	Cyp27b1	cytochrome P450, family 27, subfamily b, polypeptide 1
651	0.5	Mir223	microRNA 223
651	0.5	Kng1	kininogen 1
651	0.5	Slc39a3	solute carrier family 39 (zinc transporter), member 3
651	0.5	Pth2r	parathyroid hormone 2 receptor
651	0.5	Gpr65	G-protein coupled receptor 65
651	0.5	Dagla	diacylglycerol lipase, alpha
651	0.5	Nipsnap1	4-nitrophenylphosphatase domain and non-neuronal SNAP25-like protein homolog 1 (C. elegans)
651	0.5	CXCL5	chemokine (C-X-C motif) ligand 5
651	0.5	Nln	neurolysin (metallopeptidase M3 family)
651	0.5	Kcnk4	potassium channel, subfamily K, member 4
651	0.5	Itga1	integrin, alpha 1
651	0.5	Acsl6	acyl-CoA synthetase long-chain family member 6
651	0.5	Csrp2	cysteine and glycine-rich protein 2
651	0.5	Rgs14	regulator of G-protein signaling 14
651	0.5	Tbxa2r	thromboxane A2 receptor
651	0.5	Mtap6	microtubule-associated protein 6
651	0.5	Plaa	phospholipase A2, activating protein
651	0.5	Mir155	microRNA 155
651	0.5	Thop1	thimet oligopeptidase 1
651	0.5	Cpeb1	cytoplasmic polyadenylation element binding protein 1
651	0.5	Kcnj4	potassium inwardly-rectifying channel, subfamily J, member 4
651	0.5	Chrna9	cholinergic receptor, nicotinic, alpha 9 (neuronal)
651	0.5	Nrtn	neurturin
651	0.5	Sip1	survival of motor neuron protein interacting protein 1
651	0.5	Acsl1	acyl-CoA synthetase long-chain family member 1
651	0.5	Lpar2	lysophosphatidic acid receptor 2
651	0.5	Rps6kb2	ribosomal protein S6 kinase, polypeptide 2
651	0.5	Gabbr2	gamma-aminobutyric acid (GABA) B receptor, 2
651	0.5	Ptger4	prostaglandin E receptor 4 (subtype EP4)
651	0.5	Nrcam	neuron-glia-CAM-related cell adhesion molecule
651	0.5	Rap1b	RAP1B, member of RAS oncogene family
651	0.5	PAEP	progestagen-associated endometrial protein
651	0.5	Adamts5	a disintegrin-like and metallopeptidase (reprolysin type) with thrombospondin type 1 motif, 5 (aggrecanase-2)
651	0.5	Orm1	orosomucoid 1
651	0.5	Prnd	prion protein dublet
651	0.5	Fpr2	formyl peptide receptor 2
651	0.5	Gabra3	gamma-aminobutyric acid (GABA) A receptor, subunit alpha 3
651	0.5	Pygm	phosphorylase, glycogen, muscle
651	0.5	COX2	COXII
651	0.5	IL3	interleukin 3 (colony-stimulating factor, multiple)
651	0.5	Calcrl	calcitonin receptor-like
651	0.5	Kiss1r	KISS1 receptor
651	0.5	Nsf	N-ethylmaleimide-sensitive factor
651	0.5	Cacng2	calcium channel, voltage-dependent, gamma subunit 2
651	0.5	Neurod6	neurogenic differentiation 6
651	0.5	DPYSL2	dihydropyrimidinase-like 2
651	0.5	Arc	activity-regulated cytoskeleton-associated protein
651	0.5	Chrnb4	cholinergic receptor, nicotinic, beta polypeptide 4
651	0.5	Map2k6	mitogen-activated protein kinase kinase 6
651	0.5	Map2k3	mitogen-activated protein kinase kinase 3
651	0.5	CLCN1	chloride channel, voltage-sensitive 1
651	0.5	Zeb2	zinc finger E-box binding homeobox 2
651	0.5	Gper	G protein-coupled estrogen receptor 1
651	0.5	Pitx3	paired-like homeodomain transcription factor 3
651	0.5	Aqp3	aquaporin 3
651	0.5	Dvl1	dishevelled, dsh homolog 1 (Drosophila)
651	0.5	Hba	hemoglobin alpha chain complex
651	0.5	Itga5	integrin, alpha 5 (fibronectin receptor, alpha polypeptide)
651	0.5	Orai1	ORAI calcium release-activated calcium modulator 1
651	0.5	Chrna3	cholinergic receptor, nicotinic, alpha 3 (neuronal)
651	0.5	Itga2	integrin, alpha 2
651	0.5	Nod1	nucleotide-binding oligomerization domain containing 1
651	0.5	Cxcl2	chemokine (C-X-C motif) ligand 2
651	0.5	Rap1a	RAP1A, member of RAS oncogene family
651	0.5	REST	RE1-silencing transcription factor
651	0.5	Stim1	stromal interaction molecule 1
651	0.5	Cdk6	cyclin-dependent kinase 6
651	0.5	TNFRSF11A	tumor necrosis factor receptor superfamily, member 11a, NFKB activator
651	0.5	Alk	anaplastic lymphoma receptor tyrosine kinase
651	0.5	Gata6	GATA binding protein 6
651	0.5	Iapp	islet amyloid polypeptide
651	0.5	Atp1a1	ATPase, Na+/K+ transporting, alpha 1 polypeptide
651	0.5	IL21	interleukin 21
651	0.5	Slc1a3	solute carrier family 1 (glial high affinity glutamate transporter), member 3
651	0.5	Star	steroidogenic acute regulatory protein
651	0.5	Men1	multiple endocrine neoplasia I
651	0.5	Chat	choline acetyltransferase
651	0.5	Cxcr3	chemokine (C-X-C motif) receptor 3
651	0.5	Nrp1	neuropilin 1
651	0.5	Pde6b	phosphodiesterase 6B, cGMP, rod receptor, beta polypeptide
651	0.5	Dicer1	dicer 1, ribonuclease type III
651	0.5	Klk1b4	kallikrein 1-related pepidase b4
651	0.5	Tjp1	tight junction protein 1
651	0.5	a	nonagouti
651	0.5	UGT1A1	UDP glucuronosyltransferase 1 family, polypeptide A1
651	0.5	Mpo	myeloperoxidase
651	0.5	Cyp3a23/3a1	cytochrome P450, family 3, subfamily a, polypeptide 23/polypeptide 1
651	0.5	Cybb	cytochrome b-245, beta polypeptide
651	0.5	Ccr5	chemokine (C-C motif) receptor 5
651	0.5	Cd40	CD40 antigen
651	0.5	Fn1	fibronectin 1
651	0.5	Itgb1	integrin, beta 1
651	0.5	Nfe2l2	nuclear factor, erythroid derived 2, like 2
651	0.5	Nod2	nucleotide-binding oligomerization domain containing 2
651	0.5	Parp1	poly (ADP-ribose) polymerase 1
651	0.5	SLC6A3	solute carrier family 6 (neurotransmitter transporter, dopamine), member 3
651	0.5	SOD1	superoxide dismutase 1, soluble
651	0.5	SP1	Sp1 transcription factor
772	0.476	Syp	synaptophysin
773	0.458	Pdzd2	PDZ domain containing 2
773	0.458	S100a10	S100 calcium binding protein A10
775	0.45	Ctsl1	cathepsin L1
776	0.375	Isl2	insulin related protein 2 (islet 2)
777	0.361	Dab1	disabled 1
778	0.356	Trpm3	transient receptor potential cation channel, subfamily M, member 3
779	0.354	Calb1	calbindin 1
780	0.337	Calb2	calbindin 2
781	0.333	D12Mit205	DNA segment, Chr 12, Massachusetts Institute of Technology 205
781	0.333	Mir103-1	microRNA mir-103-1
781	0.333	D12Mit134	DNA segment, Chr 12, Massachusetts Institute of Technology 134
781	0.333	D17Mit245	DNA segment, Chr 17, Massachusetts Institute of Technology 245
781	0.333	Hsp84-2	heat shock protein, 2
781	0.333	Pde9a	phosphodiesterase 9A
781	0.333	Lpcat2	lysophosphatidylcholine acyltransferase 2
781	0.333	Npvf	neuropeptide VF precursor
781	0.333	Il31ra	interleukin 31 receptor A
781	0.333	Htr1f	5-hydroxytryptamine (serotonin) receptor 1F
781	0.333	Lpcat1	lysophosphatidylcholine acyltransferase 1
781	0.333	Asic2	acid-sensing (proton-gated) ion channel 2
781	0.333	Klf7	Kruppel-like factor 7 (ubiquitous)
781	0.333	Pde11a	phosphodiesterase 11A
781	0.333	MVK	mevalonate kinase
781	0.333	Ppp5c	protein phosphatase 5, catalytic subunit
781	0.333	MUC5B	mucin 5B, oligomeric mucus/gel-forming
781	0.333	Ppp2r2b	protein phosphatase 2 (formerly 2A), regulatory subunit B (PR 52), beta isoform
781	0.333	Slc9a3r2	solute carrier family 9 (sodium/hydrogen exchanger), member 3 regulator 2
781	0.333	Ppp2r2a	protein phosphatase 2 (formerly 2A), regulatory subunit B (PR 52), alpha isoform
781	0.333	Mapk11	mitogen-activated protein kinase 11
781	0.333	Ryr3	ryanodine receptor 3
781	0.333	Abcc3	ATP-binding cassette, sub-family C (CFTR/MRP), member 3
781	0.333	Itpr2	inositol 1,4,5-triphosphate receptor 2
781	0.333	Hspb2	heat shock protein 2
781	0.333	Omp	olfactory marker protein
781	0.333	Pik3r2	phosphatidylinositol 3-kinase, regulatory subunit, polypeptide 2 (p85 beta)
781	0.333	Ccl21b	chemokine (C-C motif) ligand 21B (leucine)
781	0.333	Itpr3	inositol 1,4,5-triphosphate receptor 3
781	0.333	Alox12	arachidonate 12-lipoxygenase
781	0.333	Slc9a3r1	solute carrier family 9, subfamily A (NHE3, cation proton antiporter 3), member 3 regulator 1
781	0.333	Eif4ebp1	eukaryotic translation initiation factor 4E binding protein 1
781	0.333	Ryr2	ryanodine receptor 2, cardiac
781	0.333	Abcc1	ATP-binding cassette, sub-family C (CFTR/MRP), member 1
781	0.333	Cryab	crystallin, alpha B
781	0.333	Hprt	hypoxanthine guanine phosphoribosyl transferase
781	0.333	Sox10	SRY-box containing gene 10
781	0.333	Rps6kb1	ribosomal protein S6 kinase, polypeptide 1
781	0.333	UBC	ubiquitin C
820	0.325	Grik5	glutamate receptor, ionotropic, kainate 5
820	0.325	Grik4	glutamate receptor, ionotropic, kainate 4
820	0.325	Grik3	glutamate receptor, ionotropic, kainate 3
823	0.311	Igf1r	insulin-like growth factor 1 receptor
824	0.308	Cntn2	contactin 2
825	0.294	Rbfox3	RNA binding protein, fox-1 homolog (C. elegans) 3
826	0.283	Mrgprb2	MAS-related GPR, member B2
827	0.279	Csf2	colony stimulating factor 2 (granulocyte-macrophage)
828	0.271	Mrgprb4	MAS-related GPR, member B4
829	0.27	Bax	BCL2-associated X protein
830	0.25	Noan1	nitrous oxide antinociception 1
830	0.25	Noan2	nitrous oxide antinociception 2
830	0.25	Nociq1	nociceptive sensitivity inflammatory QTL 1
830	0.25	Nociq2	nociceptive sensitivity inflammatory QTL 2
830	0.25	FAAH2	fatty acid amide hydrolase 2
830	0.25	D5Mit409	DNA Segment, Chr 5 Massachusetts Institute of Technology 409
830	0.25	IGF2-AS	IGF2 antisense RNA
830	0.25	D9Mit182	DNA segment, Chr 9, Massachusetts Institute of Technology 182
830	0.25	D10Mit35a	DNA segment, Chr 10, Massachusetts Institute of Technology 35a
830	0.25	P2ry13	purinergic receptor P2Y, G-protein coupled 13
830	0.25	P2ry14	purinergic receptor P2Y, G-protein coupled, 14
830	0.25	Cmklr1	chemokine-like receptor 1
830	0.25	Vamp1	vesicle-associated membrane protein 1
830	0.25	Prokr2	prokineticin receptor 2
830	0.25	Mapk8ip3	mitogen-activated protein kinase 8 interacting protein 3
830	0.25	Sphk2	sphingosine kinase 2
830	0.25	Cpa1	carboxypeptidase A1 (pancreatic)
830	0.25	Ptgdr	prostaglandin D receptor
830	0.25	Kdr	kinase insert domain receptor
830	0.25	Dhh	desert hedgehog
830	0.25	Map3k8	mitogen-activated protein kinase kinase kinase 8
830	0.25	Ccr4	chemokine (C-C motif) receptor 4
830	0.25	Lrp8	low density lipoprotein receptor-related protein 8, apolipoprotein e receptor
830	0.25	Disc1	disrupted in schizophrenia 1
830	0.25	Ptf1a	pancreas specific transcription factor, 1a
830	0.25	Vldlr	very low density lipoprotein receptor
830	0.25	Cspg4	chondroitin sulfate proteoglycan 4
830	0.25	Sphk1	sphingosine kinase 1
830	0.25	GP1BA	glycoprotein Ib (platelet), alpha polypeptide
830	0.25	Csf3	colony stimulating factor 3 (granulocyte)
830	0.25	Jak1	Janus kinase 1
830	0.25	GZMB	granzyme B (granzyme 2, cytotoxic T-lymphocyte-associated serine esterase 1)
830	0.25	Lyz2	lysozyme 2
830	0.25	ITGA2B	integrin, alpha 2b (platelet glycoprotein IIb of IIb/IIIa complex, antigen CD41)
830	0.25	Lrp1	low density lipoprotein receptor-related protein 1
830	0.25	CASP9	caspase 9, apoptosis-related cysteine peptidase
830	0.25	STAT6	signal transducer and activator of transcription 6, interleukin-4 induced
830	0.25	Timp1	TIMP metallopeptidase inhibitor 1
830	0.25	IGF2	insulin-like growth factor 2 (somatomedin A)
830	0.25	ITGB3	integrin, beta 3 (platelet glycoprotein IIIa, antigen CD61)
830	0.25	Jak2	Janus kinase 2
830	0.25	Mmp2	matrix metallopeptidase 2
872	0.243	CRHBP	corticotropin releasing hormone binding protein
872	0.243	MC2R	melanocortin 2 receptor (adrenocorticotropic hormone)
874	0.23	Bcl11a	B cell CLL/lymphoma 11A (zinc finger protein)
875	0.223	Trpc1	transient receptor potential cation channel, subfamily C, member 1
875	0.223	Trpc6	transient receptor potential cation channel, subfamily C, member 6
877	0.2	Pirt	phosphoinositide-interacting regulator of transient receptor potential channels
877	0.2	Stk30	serine/threonine kinase 30
877	0.2	HBS1L	HBS1-like (S. cerevisiae)
877	0.2	Il1rap	interleukin 1 receptor accessory protein
877	0.2	Hoxa5	homeobox A5
877	0.2	Cnp	2',3'-cyclic nucleotide 3' phosphodiesterase
877	0.2	Vcan	versican
877	0.2	HBG2	hemoglobin, gamma G
877	0.2	Prkcq	protein kinase C, theta
877	0.2	MYB	v-myb myeloblastosis viral oncogene homolog (avian)
877	0.2	Scn5a	sodium channel, voltage-gated, type V, alpha
877	0.2	Plcg1	phospholipase C, gamma 1
877	0.2	Nqo1	NAD(P)H dehydrogenase, quinone 1
877	0.2	Tgfbr1	transforming growth factor, beta receptor I
877	0.2	Ager	advanced glycosylation end product-specific receptor
877	0.2	Fgfr2	fibroblast growth factor receptor 2
893	0.198	Tlx3	T cell leukemia, homeobox 3
894	0.195	Trpc3	transient receptor potential cation channel, subfamily C, member 3
895	0.167	Hmgb1-rs7	high mobility group box 1, related sequence 7
895	0.167	Iapls2-5	intracisternal A particle, lymphocyte specific 2-5
895	0.167	Iapls3-12	intracisternal A particle, lymphocyte specific 3-12
895	0.167	Nav1	neuron navigator 1
895	0.167	Nav3	neuron navigator 3
895	0.167	Nav2	neuron navigator 2
895	0.167	Fxyd2	FXYD domain-containing ion transport regulator 2
895	0.167	Il2ra	interleukin 2 receptor, alpha chain
903	0.143	Slc12a4	solute carrier family 12, member 4
903	0.143	S100g	S100 calcium binding protein G
903	0.143	Tlr8	toll-like receptor 8
903	0.143	Tlr9	toll-like receptor 9
907	0.141	Mrgpra4	MAS-related GPR, member A4
908	0.137	Lhx2	LIM homeobox protein 2
909	0.136	Tlx1	T cell leukemia, homeobox 1
910	0.125	Neurog1	neurogenin 1
910	0.125	Cacna2d3	calcium channel, voltage-dependent, alpha2/delta subunit 3
910	0.125	Try4	trypsin 4
910	0.125	Hoxd1	homeobox D1
910	0.125	PRSS3	protease, serine, 3
910	0.125	Fstl1	follistatin-like 1
910	0.125	Dynlt1	dynein light chain Tctex-type 1
910	0.125	Camk1	calcium/calmodulin-dependent protein kinase I
910	0.125	Ndn	necdin
910	0.125	ACTB	actin, beta
910	0.125	Lbx1	ladybird homeobox homolog 1 (Drosophila)
910	0.125	Pax2	paired box gene 2
922	0.111	Morph2	morphine antinociception 2
922	0.111	Morph3	morphine antinociception 3
922	0.111	Morph4	morphine antinociception 4
922	0.111	Morph1	morphine antinociception 1
922	0.111	D1Mit67	DNA segment, Chr 1, Massachusetts Institute of Technology 67
922	0.111	D10Mit51	DNA segment, Chr 10, Massachusetts Institute of Technology 51
922	0.111	Irs4	insulin receptor substrate 4
922	0.111	Myo5a	myosin VA
922	0.111	Irs2	insulin receptor substrate 2
922	0.111	Irs1	insulin receptor substrate 1
932	0.1	Ebf1	early B cell factor 1
932	0.1	Pax3	paired box gene 3
932	0.1	Vasp	vasodilator-stimulated phosphoprotein
932	0.1	TPH2	tryptophan hydroxylase 2
936	0.097	Cux2	cut-like homeobox 2
937	0.091	Adcy9	adenylate cyclase 9
937	0.091	Adcy4	adenylate cyclase 4
937	0.091	Adcy7	adenylate cyclase 7
937	0.091	Adcy2	adenylate cyclase 2 (brain)
937	0.091	Adcy10	adenylate cyclase 10 (soluble)
937	0.091	Adcy3	adenylate cyclase 3
937	0.091	Adcy6	adenylate cyclase 6
944	0.083	CAMK2B	calcium/calmodulin-dependent protein kinase II beta
944	0.083	ACTN2	actinin, alpha 2
944	0.083	GRIN2C	glutamate receptor, ionotropic, N-methyl D-aspartate 2C
944	0.083	CAMK2G	calcium/calmodulin-dependent protein kinase II gamma
944	0.083	NEFL	neurofilament, light polypeptide
949	0.077	Shox2	short stature homeobox 2
949	0.077	GABRB1	gamma-aminobutyric acid (GABA) A receptor, beta 1
949	0.077	Hgs	HGF-regulated tyrosine kinase substrate
949	0.077	GLRA1	glycine receptor, alpha 1
949	0.077	ETV6	ets variant 6
949	0.077	Runx3	runt related transcription factor 3
949	0.077	Krt8	keratin 8
949	0.077	Sst	somatostatin
949	0.077	Met	met proto-oncogene
958	0.067	Rig1	regulation of Igh-1b 1
958	0.067	Robo3	roundabout homolog 3 (Drosophila)
958	0.067	Tubb3	tubulin, beta 3 class III
961	0.059	Ebf3	early B cell factor 3
961	0.059	Slit1	slit homolog 1 (Drosophila)
961	0.059	Hoxb8	homeobox B8
961	0.059	Phox2a	paired-like homeobox 2a
961	0.059	Stmn2	stathmin-like 2
961	0.059	Slit2	slit homolog 2 (Drosophila)
961	0.059	Phox2b	paired-like homeobox 2b
968	0.053	Szs12	seizure susceptibility 12
968	0.053	Szs7	seizure susceptibility 7
968	0.053	Szs8	seizure susceptibility 8
968	0.053	Szs9	seizure susceptibility 9
968	0.053	Szs10	seizure susceptibility 10
968	0.053	Szs11	seizure susceptibility 11
968	0.053	Szs13	seizure susceptibility 13
968	0.053	Szv3	seizure severity 3
968	0.053	Szs1	seizure susceptibility 1
968	0.053	D5Mit294	DNA segment, Chr 5, Massachusetts Institute of Technology 294
968	0.053	D2Mit521	DNA Segment, Chr 2, Massachusetts Institute of Technology 521
968	0.053	D11Mit236	DNA segment, Chr 11, Massachusetts Institute of Technology 236
968	0.053	D2Mit200	DNA segment, Chr 2, Massachusetts Institute of Technology 200
968	0.053	D13Mit148	DNA segment, Chr 13, Massachusetts Institute of Technology 148
968	0.053	D2Mit285	DNA segment, Chr 2, Massachusetts Institute of Technology 285
968	0.053	D1Mit110	DNA segment, Chr 1, Massachusetts Institute of Technology 110
968	0.053	D15Mit13	DNA segment, Chr 15, Massachusetts Institute of Technology 13
968	0.053	D2Mit1	DNA segment, Chr 2, Massachusetts Institute of Technology 1
968	0.053	D1Mit17	DNA segment, Chr 1, Massachusetts Institute of Technology 17
968	0.053	Ebf2	early B cell factor 2
968	0.053	Ntn1	netrin 1
968	0.053	Atoh1	atonal homolog 1 (Drosophila)
990	0.048	Foxd3	forkhead box D3
990	0.048	Evx1	even skipped homeotic gene 1 homolog
990	0.048	Lhx9	LIM homeobox protein 9
990	0.048	Lhx5	LIM homeobox protein 5
990	0.048	En2	engrailed 2
990	0.048	Vsx2	visual system homeobox 2
990	0.048	Lhx1	LIM homeobox protein 1
990	0.048	En1	engrailed 1
998	0.042	Gucy2g	guanylate cyclase 2g
998	0.042	Gucy2d	guanylate cyclase 2d
998	0.042	Gucy1b2	guanylate cyclase 1, soluble, beta 2
998	0.042	Gucy2f	guanylate cyclase 2f
998	0.042	Gucy1a2	guanylate cyclase 1, soluble, alpha 2
998	0.042	Gucy2c	guanylate cyclase 2c
998	0.042	Prkg2	protein kinase, cGMP-dependent, type II
998	0.042	Gucy2e	guanylate cyclase 2e
998	0.042	Npr2	natriuretic peptide receptor 2
998	0.042	Npr1	natriuretic peptide receptor 1
998	0.042	Nefm	neurofilament, medium polypeptide
1009	0.033	Mrgprb13	MAS-related GPR, member B13
1009	0.033	Mrgprb3	MAS-related GPR, member B3
1009	0.033	Mrgpra10	MAS-related GPR, member A10
1009	0.033	Mrgpra11	MAS-related GPR, member A11
1009	0.033	Mrgpra12	MAS-related GPR, member A12
1009	0.033	Mrgpra13	MAS-related GPR, member A13
1009	0.033	Mrgpra14	MAS-related GPR, member A14
1009	0.033	Mrgpra15	MAS-related GPR, member A15
1009	0.033	Mrgpra16	MAS-related GPR, member A16
1009	0.033	Mrgpra17-ps	MAS-related GPR, member A17, pseudogene
1009	0.033	Mrgpra18-ps	MAS-related GPR, member A18, pseudogene
1009	0.033	Mrgpra19	MAS-related GPR, member A19
1009	0.033	Mrgpra20-ps	MAS-related GPR, member A20, pseudogene
1009	0.033	Mrgpra5	MAS-related GPR, member A5
1009	0.033	Mrgpra7	MAS-related GPR, member A7
1009	0.033	Mrgpra8	MAS-related GPR, member A8
1009	0.033	Mrgprb11	MAS-related GPR, member B11
1009	0.033	Mrgprb12-ps	MAS-related GPR, member B12, pseudogene
1009	0.033	Mrgprb7-ps	MAS-related GPR, member B7, pseudogene
1009	0.033	Mrgprb9-ps	MAS-related GPR, member B9, pseudogene
1009	0.033	Mrgprc10-ps	MAS-related GPR, member C10, pseudogene
1009	0.033	Mrgprc2-ps	MAS-related GPR, member C2, pseudogene
1009	0.033	Mrgprc3-ps	MAS-related GPR, member C3, pseudogene
1009	0.033	Mrgprc4-ps	MAS-related GPR, member C4, pseudogene
1009	0.033	Mrgprc5-ps	MAS-related GPR, member C5, pseudogene
1009	0.033	Mrgprc6-ps	MAS-related GPR, member C6, pseudogene
1009	0.033	Mrgprc7-ps	MAS-related GPR, member C7, pseudogene
1009	0.033	Mrgprc9-ps	MAS-related GPR, member C9, pseudogene
1009	0.033	Mrgpra6	MAS-related GPR, member A6
1009	0.033	Mrgprc1-ps	MAS-related GPR, member C1, pseudogene
1009	0.033	Mrgprh	MAS-related GPR, member H
1009	0.033	Mrgprg	MAS-related GPR, member G
1009	0.033	Mrgprf	MAS-related GPR, member F
1042	0.03	Svet1	subventricular expressed transcript 1
1042	0.03	Lmo3	LIM domain only 3
1042	0.03	Ldb2	LIM domain binding 2
1042	0.03	Fezf2	Fez family zinc finger 2
1042	0.03	Satb2	special AT-rich sequence binding protein 2
1042	0.03	Olig1	oligodendrocyte transcription factor 1
1042	0.03	Rorb	RAR-related orphan receptor beta
1042	0.03	Lmo4	LIM domain only 4
1042	0.03	Arx	aristaless related homeobox
1042	0.03	Eno2	enolase 2, gamma neuronal
1042	0.03	Etv1	ets variant gene 1
1042	0.03	Cux1	cut-like homeobox 1
1042	0.03	Tbr1	T-box brain gene 1
1042	0.03	Nr4a2	nuclear receptor subfamily 4, group A, member 2
1042	0.03	Eomes	eomesodermin homolog (Xenopus laevis)
1042	0.03	Id2	inhibitor of DNA binding 2
1042	0.03	Gad1	glutamate decarboxylase 1
1042	0.03	Mbp	myelin basic protein
1042	0.03	Nes	nestin
1042	0.03	Pax6	paired box gene 6
1062	0.029	IL10RB	interleukin 10 receptor, beta
1062	0.029	IL12RB1	interleukin 12 receptor, beta 1
1062	0.029	IL10RA	interleukin 10 receptor, alpha
1062	0.029	IFNAR2	interferon (alpha, beta and omega) receptor 2
1062	0.029	CXCR1	chemokine (C-X-C motif) receptor 1
1062	0.029	IL2RB	interleukin 2 receptor, beta
1062	0.029	IL5	interleukin 5 (colony-stimulating factor, eosinophil)
1062	0.029	IFNAR1	interferon (alpha, beta and omega) receptor 1
1062	0.029	NFKBIA	nuclear factor of kappa light polypeptide gene enhancer in B-cells inhibitor, alpha
1062	0.029	IL4R	interleukin 4 receptor
1062	0.029	IL13	interleukin 13
1073	0.023	Accn4	amiloride-sensitive cation channel 4, pituitary
1073	0.023	Pkdrej	polycystic kidney disease (polycystin) and REJ (sperm receptor for egg jelly homolog, sea urchin)
1073	0.023	Pkd2l2	polycystic kidney disease 2-like 2
1073	0.023	Pkd1l1	polycystic kidney disease 1 like 1
1073	0.023	Pkd1l2	polycystic kidney disease 1 like 2
1073	0.023	Pkd1l3	polycystic kidney disease 1 like 3
1073	0.023	Mcoln2	mucolipin 2
1073	0.023	Trpc7	transient receptor potential cation channel, subfamily C, member 7
1073	0.023	Pkd2l1	polycystic kidney disease 2-like 1
1073	0.023	Trpm1	transient receptor potential cation channel, subfamily M, member 1
1073	0.023	Trpc2	transient receptor potential cation channel, subfamily C, member 2
1073	0.023	Trpm6	transient receptor potential cation channel, subfamily M, member 6
1073	0.023	Trpm4	transient receptor potential cation channel, subfamily M, member 4
1073	0.023	Trpm5	transient receptor potential cation channel, subfamily M, member 5
1073	0.023	Mcoln1	mucolipin 1
1073	0.023	Trpv5	transient receptor potential cation channel, subfamily V, member 5
1073	0.023	Trpc5	transient receptor potential cation channel, subfamily C, member 5
1073	0.023	Trpc4	transient receptor potential cation channel, subfamily C, member 4
1073	0.023	Trpv6	transient receptor potential cation channel, subfamily V, member 6
1073	0.023	Trpm7	transient receptor potential cation channel, subfamily M, member 7
1073	0.023	Scnn1g	sodium channel, nonvoltage-gated 1 gamma
1073	0.023	Scnn1b	sodium channel, nonvoltage-gated 1 beta
1073	0.023	Pkd2	polycystic kidney disease 2
1073	0.023	Pkd1	polycystic kidney disease 1 homolog
1073	0.023	Scnn1a	sodium channel, nonvoltage-gated 1 alpha
1098	0.018	MAS1L	MAS1 oncogene-like
1099	0.016	Mrgprx2l	MAS-related G protein-coupled receptor, member X2-like
1099	0.016	Mrgprc	MAS-related G-protein coupled receptor, member C
1099	0.016	Mas1	MAS1 oncogene
