# Supplementary material for: A novel method for gathering and prioritizing disease candidate genes based on construction of a set of disease-related MeSH® terms
Source: BMC Bioinformatics. 2014 Jun 10;15:179. doi: 10.1186/1471-2105-15-179 (PMC4068192; doi:10.1186/1471-2105-15-179)
Supplement: Additional file 2 — List of pain candidate genes by using our method, which were not extracted by publicly available tools. [file 1471-2105-15-179-S2.xls]

## Sheet: Table S2
A list of pain candidate genes by using our method, which were not extracted by publicly available tools.
WLS	GeneID	Gene
23.3019	Asic3	acid-sensing (proton-gated) ion channel 3
13.325	Mapk3	mitogen activated protein kinase 3
9.2693	Prkcg	protein kinase C, gamma
8.61111	Prkce	protein kinase C, epsilon
8.375	Ngfr	nerve growth factor receptor
7.83333	Gria1	glutamate receptor, ionotropic, AMPA 1
7	Ntsr1	neurotensin receptor 1
6.49167	Mapk1	mitogen activated protein kinase 1
6.33333	Gabbr1	gamma-aminobutyric acid (GABA) B receptor 1
6.33333	Gt(ROSA)26Sor	gene trap ROSA 26, Philippe Soriano
6	Npy1r	neuropeptide Y receptor Y1
5	Mapk8	mitogen-activated protein kinase 8
4.58333	Adrbk1	adrenergic, beta, receptor kinase 1
4.5	Adcyap1	adenylate cyclase activating polypeptide 1
4.5	Hmox2	heme oxygenase (decycling) 2
4.5	Ntsr2	neurotensin receptor 2
4.5	Vip	vasoactive intestinal peptide
4	Ednrb	endothelin receptor type B
4	Mme	membrane metallo-endopeptidase
3.89286	Kit	kit oncogene
3.5	Cacna1g	calcium channel, voltage-dependent, T type, alpha 1G subunit
3.39141	Reln	reelin
3.33333	Hcn2	hyperpolarization activated cyclic nucleotide-gated potassium channel 2
3.24167	L1cam	L1 cell adhesion molecule
3.23333	Cdk5	cyclin-dependent kinase 5
3.2	Cacna1e	calcium channel, voltage-dependent, R type, alpha 1E subunit
3	Adcyap1r1	adenylate cyclase activating polypeptide 1 receptor 1
3	Chrnb2	cholinergic receptor, nicotinic, beta polypeptide 2 (neuronal)
3	Cyp19a1	cytochrome P450, family 19, subfamily a, polypeptide 1
3	Egr1	early growth response 1
3	Il6st	interleukin 6 signal transducer
2.88229	Ret	ret proto-oncogene
2.75	Aqp1	aquaporin 1
2.75	Plcb3	phospholipase C, beta 3
2.68333	Dlg4	discs, large homolog 4 (Drosophila)
2.59091	Adcy1	adenylate cyclase 1 (brain)
2.53333	Ptafr	platelet-activating factor receptor
2.5	Anxa1	annexin A1
2.5	Efnb1	ephrin B1
2.5	Glra3	glycine receptor, alpha 3 subunit
2.5	Kcnd2	potassium voltage-gated channel, Shal-related subfamily, member 2
2.5	Nox1	NADPH oxidase 1
2.5	Prnp	prion protein
2.5	Ptger2	prostaglandin E receptor 2 (subtype EP2)
2.5	Rgs9	regulator of G-protein signaling 9
2.45	Ctss	cathepsin S
2.4	Penk-rs	preproenkephalin, related sequence
2.33333	Ntf4	neurotrophin 4
2.33333	P2ry1	purinergic receptor P2Y, G-protein coupled, 1
2.32574	Prrxl1	paired related homeobox protein-like 1
2.25	CCL3	chemokine (C-C motif) ligand 3
2.23488	Runx1	runt related transcription factor 1
2.20192	Gria2	glutamate receptor, ionotropic, AMPA 2
2.14286	Hdc	histidine decarboxylase
2.09091	Adcy5	adenylate cyclase 5
2.08333	Nrg1	neuregulin 1
2	Adm	adrenomedullin
2	Casp1	caspase 1
2	Ephx2	epoxide hydrolase 2, cytoplasmic
2	Grm8	glutamate receptor, metabotropic 8
2	Ifngr1	interferon gamma receptor 1
2	Kcna1	potassium voltage-gated channel, shaker-related subfamily, member 1
2	Lgals1	lectin, galactoside-binding, soluble, 1
2	Myd88	myeloid differentiation primary response gene 88
2	Nmu	neuromedin U
2	Plcb4	phospholipase C, beta 4
2	Rtn4	reticulon 4
2	Shc1	src homology 2 domain-containing transforming protein C1
2	Stx1a	syntaxin 1A (brain)
1.87879	Gfra2	GDNF family receptor alpha 2
1.84167	Prkg1	protein kinase, cGMP-dependent, type I
1.83333	Chrna4	cholinergic receptor, nicotinic, alpha 4 (neuronal)
1.75	Ptgfr	prostaglandin F receptor
1.68939	Accn1	amiloride-sensitive cation channel 1, neuronal (degenerin)
1.57692	S100b	S100 calcium binding protein B
1.5	Cacnb3	calcium channel, voltage-dependent, beta 3 subunit
1.5	Efnb2	ephrin B2
1.5	Enpp2	ectonucleotide pyrophosphatase/phosphodiesterase 2
1.5	Ncam1	neural cell adhesion molecule 1
1.5	P2ry2	purinergic receptor P2Y, G-protein coupled, 2
1.5	Scn2b	sodium channel, voltage-gated, type II, beta
1.5	Ucn	urocortin
1.47619	Dlg2	discs, large homolog 2 (Drosophila)
1.47619	Osm	oncostatin M
1.43333	Itpr1	inositol 1,4,5-trisphosphate receptor 1
1.36667	Cacna1c	calcium channel, voltage-dependent, L type, alpha 1C subunit
1.33333	Cdk5r1	cyclin-dependent kinase 5, regulatory subunit 1 (p35)
1.33333	Pcsk2	proprotein convertase subtilisin/kexin type 2
1.33333	Prkca	protein kinase C, alpha
1.33333	Tspo	translocator protein
1.2	Fgfr1	Fibroblast growth factor receptor 1
1.2	Fyn	Fyn proto-oncogene
1.15907	Lmx1b	LIM homeobox transcription factor 1 beta
1.04167	Gucy1b3	guanylate cyclase 1, soluble, beta 3
